# Supplementary material for: Comparison of PD-L1 Expression Between Preoperative Biopsy Specimens and Surgical Specimens in Non-Small Cell Lung Cancer
Source: Cancers (Basel). 2025 Jan 25;17(3):398. doi: 10.3390/cancers17030398 (PMC11815912; doi:10.3390/cancers17030398)
Supplement: Supplementary file 1 [file cancers-17-00398-s001.zip]

Archive with 1 entries (1 files):
- cancers-3399021-supplementary.pdf
